# Supplementary material for: Oroxylin A Directly Targets SRC to Inhibit the PI3K/AKT Signaling Axis in Pancreatic Cancer: An Integrated Bioinformatics and Experimental Study
Source: Biomolecules. 2026 May 5;16(5):685. doi: 10.3390/biom16050685 (PMC13204231; doi:10.3390/biom16050685)
Supplement: Supplementary file 1 [file biomolecules-16-00685-s001.zip]

Archive with 2 entries (2 files):
- biomolecules-4274030-supplementary.pdf
- biomolecules-4274030-WB original images revise.pdf
